# Supplementary material for: Change of histone H3 lysine 14 acetylation stoichiometry in human monocyte derived macrophages as determined by MS-based absolute targeted quantitative proteomic approach: HIV infection and methamphetamine exposure
Source: Clin Proteomics. 2023 Oct 25;20:48. doi: 10.1186/s12014-023-09438-5 (PMC10599040; doi:10.1186/s12014-023-09438-5)
Supplement: Supplementary file 1 — Additional file 1: Table S1. The MRM transitions (Q1/Q3) monitored for histone H3 K9[Poy]K14[Poy], K9[Poy]K14[Poy]-heavy, K9[Poy]K14[Ac] and K9[Poy]K14[Ac]-heavy peptides investigated in the present study, with manually optimized declustering potential (DP), collision energy (CE) and cell exit potential (CXP). Table S2. LC-MS/MS method validation – peptide results. Table S3. LC-MS/MS method validation – transitions results. Table S4. The LC-MS/MS results for all investigated donors' CIC, CIM and MIM samples with absolute abundances of the endogenous K9[Poy]K14[Ac] and K9[Poy]K14[Poy]. Table S5. MRM transition ratios for standard dilutions and donors’ samples. Table S6. Stoichiometry of H3K14[Ac] in donors’ CIC, CIM and MIM samples. [file 12014_2023_9438_MOESM1_ESM.xlsx]

## Sheet: Description
Description
Supporting Infomation
Title:	Change of histone H3 lysine 14 acetylation stoichiometry in human monocyte derived macrophages as determined by MS-based absolute targeted quantitative proteomic approach: HIV infection and methamphetamine exposure.
Authors:	Katarzyna Macur1,2**, Andrew Schessel2, Fang Yu4, Shulei Lei2, Brenda Morsey2,3*, Howard S. Fox2,3, Pawel Ciborowski2**
	1. Core Facility Laboratories, Intercollegiate Faculty of Biotechnology UG-MUG, University of Gdańsk, Gdańsk, Poland
	2. Department of Pharmacology and Experimental Neuroscience, University of Nebraska Medical Center, Omaha, NE, USA
	3. Department of Neurological Sciences, University of Nebraska Medical Center, Omaha, NE, USA
	4. Department of Biostatistics, University of Nebraska Medical Center, Omaha, NE, USA
	* See Authors' Contribution Section
	** Corresponding Author

## Sheet: Table S1
Table S1. The MRM transitions (Q1/Q3) monitored for histone H3 K9[Poy]K14[Poy], K9[Poy]K14[Poy]-heavy, K9[Poy]K14[Ac] and K9[Poy]K14[Ac]-heavy peptides investigated in the present study, with manually optimized declustering potential (DP), collision energy (CE) and cell exit potential (CXP).
Precursor ion (Q1)	Fragment ion (Q3)	Dwell time	ID	DP	CE	CXP
500.3	728.4	25	sp|P68431|H31_HUMAN.K[Poy]STGGK[1Ac]APR.+2y7	67.14	28.13	29
500.3	815.4	25	sp|P68431|H31_HUMAN.K[Poy]STGGK[1Ac]APR.+2y8	67.14	30.5	33
500.3	627.6	25	sp|P68431|H31_HUMAN.K[Poy]STGGK[1Ac]APR.+2y6	67.14	29.5	23
507.4	742.3	25	sp|P68431|H31_HUMAN.K[Poy]STGGK[Poy]APR.+2y7	50.81	29	38.5
507.4	829.3	25	sp|P68431|H31_HUMAN.K[Poy]STGGK[Poy]APR.+2y8	50.81	28.5	44
507.4	641.5	25	sp|P68431|H31_HUMAN.K[Poy]STGGK[Poy]APR.+2y6	50.81	27.5	33
505.3	738.4	25	sp|P68431|H31_HUMAN.K[Poy]STGGK[1Ac]APR.+2y7.heavy	66.5	29	36
505.3	825.4	25	sp|P68431|H31_HUMAN.K[Poy]STGGK[1Ac]APR.+2y8.heavy	66.5	30.53	43
505.3	637.6	25	sp|P68431|H31_HUMAN.K[Poy]STGGK[1Ac]APR.+2y6.heavy	66.5	28.5	34
512.3	752.4	25	sp|P68431|H31_HUMAN.K[Poy]STGGK[Poy]APR.+2y7.heavy	70.9	29.5	35
512.3	839.4	25	sp|P68431|H31_HUMAN.K[Poy]STGGK[Poy]APR.+2y8.heavy	70.9	32.23	39
512.3	651.4	25	sp|P68431|H31_HUMAN.K[Poy]STGGK[Poy]APR.+2y6.heavy	70.9	29	32

## Sheet: Table S2
Table S2. LC-MS/MS method validation – peptide results.
Protein	Peptide Modified Sequence Three Letter Codes	Replicate	Sample Type	SampleGroup	Concentration fmol/uL	IS Spike (fmol/uL)	Normalized Area	Lower Limit Of Detection (fmol/uL)	Lower Limit Of Quantification (fmol/uL)	Accuracy	Precision (%CV concentration)	Calculated Concentration (fmol/uL)	Quantification
sp|P68431|H31_HUMAN	K[Poy]STGGK[Poy]APR	Matrix_blank_1	Blank	S0	0	50	9.2253e-05	0.10649	0.5	∞	26.27	0.045416	0,0454 fmol/uL
sp|P68431|H31_HUMAN	K[Poy]STGGK[Poy]APR	Matrix_blank_2	Blank	S0	0	50	6.4892e-05	0.10649	0.5	∞		0.031539	0,0315 fmol/uL
sp|P68431|H31_HUMAN	K[Poy]STGGK[Poy]APR	Matrix_blank_3	Blank	S0	0	50	0.000128	0.10649	0.5	∞		0.063771	0,0638 fmol/uL
sp|P68431|H31_HUMAN	K[Poy]STGGK[Poy]APR	Matrix_blank_4	Blank	S0	0	50	0.00011987	0.10649	0.5	∞		0.059575	0,0596 fmol/uL
sp|P68431|H31_HUMAN	K[Poy]STGGK[Poy]APR	Matrix_blank_5	Blank	S0	0	50	0.00013996	0.10649	0.5	∞		0.069957	0,07 fmol/uL
sp|P68431|H31_HUMAN	K[Poy]STGGK[Poy]APR	Matrix_blank_6	Blank	S0	0	50	0.00011425	0.10649	0.5	∞		0.056685	0,0567 fmol/uL
sp|P68431|H31_HUMAN	K[Poy]STGGK[Poy]APR	Matrix_blank_7	Blank	S0	0	50	0.00015653	0.10649	0.5	∞		0.07856	0,0786 fmol/uL
sp|P68431|H31_HUMAN	K[Poy]STGGK[Poy]APR	Matrix_blank_8	Blank	S0	0	50	9.98e-05	0.10649	0.5	∞		0.049272	0,0493 fmol/uL
sp|P68431|H31_HUMAN	K[Poy]STGGK[Poy]APR	Matrix_blank_9	Blank	S0	0	50	0.00015605	0.10649	0.5	∞		0.078311	0,0783 fmol/uL
sp|P68431|H31_HUMAN	K[Poy]STGGK[Poy]APR	Matrix_HP_0,0005_pmol_uL_1	Standard	S1	0.5	50	0.00091096	0.10649	0.5	0.975	5.48	0.4875	0,4875 fmol/uL
sp|P68431|H31_HUMAN	K[Poy]STGGK[Poy]APR	Matrix_HP_0,0005_pmol_uL_2	Standard	S1	0.5	50	0.0010322	0.10649	0.5	1.11		0.55489	0,5549 fmol/uL
sp|P68431|H31_HUMAN	K[Poy]STGGK[Poy]APR	Matrix_HP_0,0005_pmol_uL_3	Standard	S1	0.5	50	0.00098651	0.10649	0.5	1.059		0.52947	0,5295 fmol/uL
sp|P68431|H31_HUMAN	K[Poy]STGGK[Poy]APR	Matrix_HP_0,0005_pmol_uL_4	Standard	S1	0.5	50	0.00091551	0.10649	0.5	0.98		0.49003	0,49 fmol/uL
sp|P68431|H31_HUMAN	K[Poy]STGGK[Poy]APR	Matrix_HP_0,0005_pmol_uL_5	Standard	S1	0.5	50	0.00095516	0.10649	0.5	1.024		0.51204	0,512 fmol/uL
sp|P68431|H31_HUMAN	K[Poy]STGGK[Poy]APR	Matrix_HP_0,00125pmol_uL_1	Standard	S2	1.25	50	0.0021104	0.10649	0.5	0.932	2.48924	1.1645	1,1645 fmol/uL
sp|P68431|H31_HUMAN	K[Poy]STGGK[Poy]APR	Matrix_HP_0,00125pmol_uL_2	Standard	S2	1.25	50	0.002131	0.10649	0.5	0.941		1.1763	1,1763 fmol/uL
sp|P68431|H31_HUMAN	K[Poy]STGGK[Poy]APR	Matrix_HP_0,00125pmol_uL_3	Standard	S2	1.25	50	0.0021248	0.10649	0.5	0.938		1.1727	1,1727 fmol/uL
sp|P68431|H31_HUMAN	K[Poy]STGGK[Poy]APR	Matrix_HP_0,00125pmol_uL_4	Standard	S2	1.25	50	0.0022398	0.10649	0.5	0.991		1.2386	1,2386 fmol/uL
sp|P68431|H31_HUMAN	K[Poy]STGGK[Poy]APR	Matrix_HP_0,00125pmol_uL_5	Standard	S2	1.25	50	0.0021604	0.10649	0.5	0.954		1.1931	1,1931 fmol/uL
sp|P68431|H31_HUMAN	K[Poy]STGGK[Poy]APR	Matrix_HP_0,005pmol_uL_1	Standard	S3	5	50	0.0087509	0.10649	0.5	1.017	2.97	5.0857	5,0857 fmol/uL
sp|P68431|H31_HUMAN	K[Poy]STGGK[Poy]APR	Matrix_HP_0,005pmol_uL_2	Standard	S3	5	50	0.0084814	0.10649	0.5	0.985		4.9234	4,9234 fmol/uL
sp|P68431|H31_HUMAN	K[Poy]STGGK[Poy]APR	Matrix_HP_0,005pmol_uL_3	Standard	S3	5	50	0.008517	0.10649	0.5	0.989		4.9448	4,9448 fmol/uL
sp|P68431|H31_HUMAN	K[Poy]STGGK[Poy]APR	Matrix_HP_0,005pmol_uL_4	Standard	S3	5	50	0.0083017	0.10649	0.5	0.963		4.8154	4,8154 fmol/uL
sp|P68431|H31_HUMAN	K[Poy]STGGK[Poy]APR	Matrix_HP_0,005pmol_uL_5	Standard	S3	5	50	0.0081082	0.10649	0.5	0.94		4.6991	4,6991 fmol/uL
sp|P68431|H31_HUMAN	K[Poy]STGGK[Poy]APR	Matrix_HP_0,0125pmol_uL_1	Quality Control	S_QC	12.5	50	0.02115	0.10649	0.5	1.015	1.07	12.694	12,6936 fmol/uL
sp|P68431|H31_HUMAN	K[Poy]STGGK[Poy]APR	Matrix_HP_0,0125pmol_uL_2	Quality Control	S_QC	12.5	50	0.021268	0.10649	0.5	1.021		12.767	12,767 fmol/uL
sp|P68431|H31_HUMAN	K[Poy]STGGK[Poy]APR	Matrix_HP_0,0125pmol_uL_3	Quality Control	S_QC	12.5	50	0.020728	0.10649	0.5	0.994		12.431	12,4308 fmol/uL
sp|P68431|H31_HUMAN	K[Poy]STGGK[Poy]APR	Matrix_HP_0,0125pmol_uL_4	Quality Control	S_QC	12.5	50	0.021027	0.10649	0.5	1.009		12.617	12,6171 fmol/uL
sp|P68431|H31_HUMAN	K[Poy]STGGK[Poy]APR	Matrix_HP_0,0125pmol_uL_5	Quality Control	S_QC	12.5	50	0.020859	0.10649	0.5	1.001		12.512	12,5124 fmol/uL
sp|P68431|H31_HUMAN	K[Poy]STGGK[Poy]APR	Matrix_HP_0,05pmol_uL_1	Standard	S4	50	50	0.084245	0.10649	0.5	1.063	1.19	53.173	53,1729 fmol/uL
sp|P68431|H31_HUMAN	K[Poy]STGGK[Poy]APR	Matrix_HP_0,05pmol_uL_2	Standard	S4	50	50	0.082683	0.10649	0.5	1.043		52.151	52,1512 fmol/uL
sp|P68431|H31_HUMAN	K[Poy]STGGK[Poy]APR	Matrix_HP_0,05pmol_uL_3	Standard	S4	50	50	0.085187	0.10649	0.5	1.076		53.789	53,7893 fmol/uL
sp|P68431|H31_HUMAN	K[Poy]STGGK[Poy]APR	Matrix_HP_0,05pmol_uL_4	Standard	S4	50	50	0.083268	0.10649	0.5	1.051		52.534	52,5339 fmol/uL
sp|P68431|H31_HUMAN	K[Poy]STGGK[Poy]APR	Matrix_HP_0,05pmol_uL_5	Standard	S4	50	50	0.084142	0.10649	0.5	1.062		53.106	53,1055 fmol/uL
sp|P68431|H31_HUMAN	K[Poy]STGGK[Poy]APR	Matrix_HP_0,5_pmol_uL_1	Standard	S5	500	50	0.7678	0.10649	0.5	1.051	0.44	525.26	525,2628 fmol/uL
sp|P68431|H31_HUMAN	K[Poy]STGGK[Poy]APR	Matrix_HP_0,5_pmol_uL_2	Standard	S5	500	50	0.76617	0.10649	0.5	1.048		524.11	524,1101 fmol/uL
sp|P68431|H31_HUMAN	K[Poy]STGGK[Poy]APR	Matrix_HP_0,5_pmol_uL_3	Standard	S5	500	50	0.76756	0.10649	0.5	1.05		525.1	525,0955 fmol/uL
sp|P68431|H31_HUMAN	K[Poy]STGGK[Poy]APR	Matrix_HP_0,5_pmol_uL_4	Standard	S5	500	50	0.77254	0.10649	0.5	1.057		528.63	528,6267 fmol/uL
sp|P68431|H31_HUMAN	K[Poy]STGGK[Poy]APR	Matrix_HP_0,5_pmol_uL_5	Standard	S5	500	50	0.76372	0.10649	0.5	1.045		522.37	522,3695 fmol/uL
sp|P68431|H31_HUMAN	K[Poy]STGGK[Poy]APR	Matrix_HP_1,25pmol_uL_1	Standard	S6	1250	50	1.8005	0.10649	0.5	1.017	3.06	1270.7	1270,6523 fmol/uL
sp|P68431|H31_HUMAN	K[Poy]STGGK[Poy]APR	Matrix_HP_1,25pmol_uL_2	Standard	S6	1250	50	1.7218	0.10649	0.5	0.97		1213.1	1213,0739 fmol/uL
sp|P68431|H31_HUMAN	K[Poy]STGGK[Poy]APR	Matrix_HP_1,25pmol_uL_3	Standard	S6	1250	50	1.6959	0.10649	0.5	0.955		1194.2	1194,1749 fmol/uL
sp|P68431|H31_HUMAN	K[Poy]STGGK[Poy]APR	Matrix_HP_1,25pmol_uL_4	Standard	S6	1250	50	1.6918	0.10649	0.5	0.953		1191.2	1191,1701 fmol/uL
sp|P68431|H31_HUMAN	K[Poy]STGGK[Poy]APR	Matrix_HP_1,25pmol_uL_5	Standard	S6	1250	50	1.6706	0.10649	0.5	0.941		1175.7	1175,707 fmol/uL
sp|P68431|H31_HUMAN	K[Poy]STGGK[Poy]APR	Matrix_HP_2,5pmol_uL_1	Standard	S7	2500	50	3.4314	0.10649	0.5	0.992	1.72	2479.2	2479,162 fmol/uL
sp|P68431|H31_HUMAN	K[Poy]STGGK[Poy]APR	Matrix_HP_2,5pmol_uL_2	Standard	S7	2500	50	3.4204	0.10649	0.5	0.988		2470.9	2470,878 fmol/uL
sp|P68431|H31_HUMAN	K[Poy]STGGK[Poy]APR	Matrix_HP_2,5pmol_uL_3	Standard	S7	2500	50	3.3409	0.10649	0.5	0.965		2411.4	2411,4424 fmol/uL
sp|P68431|H31_HUMAN	K[Poy]STGGK[Poy]APR	Matrix_HP_2,5pmol_uL_4	Standard	S7	2500	50	3.3283	0.10649	0.5	0.961		2402	2401,9823 fmol/uL
sp|P68431|H31_HUMAN	K[Poy]STGGK[Poy]APR	Matrix_HP_2,5pmol_uL_5	Standard	S7	2500	50	3.3102	0.10649	0.5	0.955		2388.4	2388,4215 fmol/uL
sp|P68431|H31_HUMAN	K[Poy]STGGK[1Ac]APR	Matrix_blank_1	Blank	S0	0	50	0.00073341	0.2039	0.5	∞	14.89	0.10443	0,1044 fmol/uL
sp|P68431|H31_HUMAN	K[Poy]STGGK[1Ac]APR	Matrix_blank_2	Blank	S0	0	50	0.00091647	0.2039	0.5	∞		0.13221	0,1322 fmol/uL
sp|P68431|H31_HUMAN	K[Poy]STGGK[1Ac]APR	Matrix_blank_3	Blank	S0	0	50	0.00087611	0.2039	0.5	∞		0.12606	0,1261 fmol/uL
sp|P68431|H31_HUMAN	K[Poy]STGGK[1Ac]APR	Matrix_blank_4	Blank	S0	0	50	0.00087042	0.2039	0.5	∞		0.12519	0,1252 fmol/uL
sp|P68431|H31_HUMAN	K[Poy]STGGK[1Ac]APR	Matrix_blank_5	Blank	S0	0	50	0.001026	0.2039	0.5	∞		0.14901	0,149 fmol/uL
sp|P68431|H31_HUMAN	K[Poy]STGGK[1Ac]APR	Matrix_blank_6	Blank	S0	0	50	0.00097465	0.2039	0.5	∞		0.14112	0,1411 fmol/uL
sp|P68431|H31_HUMAN	K[Poy]STGGK[1Ac]APR	Matrix_blank_7	Blank	S0	0	50	0.0011566	0.2039	0.5	∞		0.16916	0,1692 fmol/uL
sp|P68431|H31_HUMAN	K[Poy]STGGK[1Ac]APR	Matrix_blank_8	Blank	S0	0	50	0.0011428	0.2039	0.5	∞		0.16702	0,167 fmol/uL
sp|P68431|H31_HUMAN	K[Poy]STGGK[1Ac]APR	Matrix_blank_9	Blank	S0	0	50	0.0010325	0.2039	0.5	∞		0.15	0,15 fmol/uL
sp|P68431|H31_HUMAN	K[Poy]STGGK[1Ac]APR	Matrix_HP_0,0005_pmol_uL_1	Standard	S1	0.5	50	0.0035868	0.2039	0.5	1.121	4.22	0.56072	0,5607 fmol/uL
sp|P68431|H31_HUMAN	K[Poy]STGGK[1Ac]APR	Matrix_HP_0,0005_pmol_uL_2	Standard	S1	0.5	50	0.003599	0.2039	0.5	1.125		0.56274	0,5627 fmol/uL
sp|P68431|H31_HUMAN	K[Poy]STGGK[1Ac]APR	Matrix_HP_0,0005_pmol_uL_3	Standard	S1	0.5	50	0.0033526	0.2039	0.5	1.044		0.52203	0,522 fmol/uL
sp|P68431|H31_HUMAN	K[Poy]STGGK[1Ac]APR	Matrix_HP_0,0005_pmol_uL_4	Standard	S1	0.5	50	0.0032958	0.2039	0.5	1.025		0.51266	0,5127 fmol/uL
sp|P68431|H31_HUMAN	K[Poy]STGGK[1Ac]APR	Matrix_HP_0,0005_pmol_uL_5	Standard	S1	0.5	50	0.0034142	0.2039	0.5	1.064		0.53218	0,5322 fmol/uL
sp|P68431|H31_HUMAN	K[Poy]STGGK[1Ac]APR	Matrix_HP_0,00125pmol_uL_1	Standard	S2	1.25	50	0.0074698	0.2039	0.5	0.975	4.85	1.2193	1,2193 fmol/uL
sp|P68431|H31_HUMAN	K[Poy]STGGK[1Ac]APR	Matrix_HP_0,00125pmol_uL_2	Standard	S2	1.25	50	0.0069841	0.2039	0.5	0.908		1.1355	1,1355 fmol/uL
sp|P68431|H31_HUMAN	K[Poy]STGGK[1Ac]APR	Matrix_HP_0,00125pmol_uL_3	Standard	S2	1.25	50	0.0076389	0.2039	0.5	0.999		1.2485	1,2485 fmol/uL
sp|P68431|H31_HUMAN	K[Poy]STGGK[1Ac]APR	Matrix_HP_0,00125pmol_uL_4	Standard	S2	1.25	50	0.0068451	0.2039	0.5	0.889		1.1116	1,1116 fmol/uL
sp|P68431|H31_HUMAN	K[Poy]STGGK[1Ac]APR	Matrix_HP_0,00125pmol_uL_5	Standard	S2	1.25	50	0.0073381	0.2039	0.5	0.957		1.1965	1,1965 fmol/uL
sp|P68431|H31_HUMAN	K[Poy]STGGK[1Ac]APR	Matrix_HP_0,005pmol_uL_1	Standard	S3	5	50	0.02641	0.2039	0.5	0.929	2.91	4.6434	4,6434 fmol/uL
sp|P68431|H31_HUMAN	K[Poy]STGGK[1Ac]APR	Matrix_HP_0,005pmol_uL_2	Standard	S3	5	50	0.02659	0.2039	0.5	0.935		4.6768	4,6768 fmol/uL
sp|P68431|H31_HUMAN	K[Poy]STGGK[1Ac]APR	Matrix_HP_0,005pmol_uL_3	Standard	S3	5	50	0.027506	0.2039	0.5	0.97		4.8476	4,8476 fmol/uL
sp|P68431|H31_HUMAN	K[Poy]STGGK[1Ac]APR	Matrix_HP_0,005pmol_uL_4	Standard	S3	5	50	0.025754	0.2039	0.5	0.904		4.5213	4,5213 fmol/uL
sp|P68431|H31_HUMAN	K[Poy]STGGK[1Ac]APR	Matrix_HP_0,005pmol_uL_5	Standard	S3	5	50	0.027427	0.2039	0.5	0.967		4.8328	4,8328 fmol/uL
sp|P68431|H31_HUMAN	K[Poy]STGGK[1Ac]APR	Matrix_HP_0,0125pmol_uL_1	Quality Control	S_QC	12.5	50	0.065604	0.2039	0.5	0.974	1.26	12.169	12,1688 fmol/uL
sp|P68431|H31_HUMAN	K[Poy]STGGK[1Ac]APR	Matrix_HP_0,0125pmol_uL_2	Quality Control	S_QC	12.5	50	0.064853	0.2039	0.5	0.962		12.021	12,0214 fmol/uL
sp|P68431|H31_HUMAN	K[Poy]STGGK[1Ac]APR	Matrix_HP_0,0125pmol_uL_3	Quality Control	S_QC	12.5	50	0.065058	0.2039	0.5	0.965		12.062	12,0616 fmol/uL
sp|P68431|H31_HUMAN	K[Poy]STGGK[1Ac]APR	Matrix_HP_0,0125pmol_uL_4	Quality Control	S_QC	12.5	50	0.066853	0.2039	0.5	0.993		12.414	12,4143 fmol/uL
sp|P68431|H31_HUMAN	K[Poy]STGGK[1Ac]APR	Matrix_HP_0,0125pmol_uL_5	Quality Control	S_QC	12.5	50	0.065763	0.2039	0.5	0.976		12.2	12,2 fmol/uL
sp|P68431|H31_HUMAN	K[Poy]STGGK[1Ac]APR	Matrix_HP_0,05pmol_uL_1	Standard	S4	50	50	0.25525	0.2039	0.5	1.026	1.01	51.288	51,2876 fmol/uL
sp|P68431|H31_HUMAN	K[Poy]STGGK[1Ac]APR	Matrix_HP_0,05pmol_uL_2	Standard	S4	50	50	0.25842	0.2039	0.5	1.039		51.961	51,9613 fmol/uL
sp|P68431|H31_HUMAN	K[Poy]STGGK[1Ac]APR	Matrix_HP_0,05pmol_uL_3	Standard	S4	50	50	0.25967	0.2039	0.5	1.045		52.229	52,229 fmol/uL
sp|P68431|H31_HUMAN	K[Poy]STGGK[1Ac]APR	Matrix_HP_0,05pmol_uL_4	Standard	S4	50	50	0.25359	0.2039	0.5	1.019		50.935	50,9346 fmol/uL
sp|P68431|H31_HUMAN	K[Poy]STGGK[1Ac]APR	Matrix_HP_0,05pmol_uL_5	Standard	S4	50	50	0.25764	0.2039	0.5	1.036		51.796	51,7957 fmol/uL
sp|P68431|H31_HUMAN	K[Poy]STGGK[1Ac]APR	Matrix_HP_0,5_pmol_uL_1	Standard	S5	500	50	2.3393	0.2039	0.5	1.071	0.83	535.5	535,4985 fmol/uL
sp|P68431|H31_HUMAN	K[Poy]STGGK[1Ac]APR	Matrix_HP_0,5_pmol_uL_2	Standard	S5	500	50	2.2952	0.2039	0.5	1.05		524.81	524,8091 fmol/uL
sp|P68431|H31_HUMAN	K[Poy]STGGK[1Ac]APR	Matrix_HP_0,5_pmol_uL_3	Standard	S5	500	50	2.3222	0.2039	0.5	1.063		531.34	531,3433 fmol/uL
sp|P68431|H31_HUMAN	K[Poy]STGGK[1Ac]APR	Matrix_HP_0,5_pmol_uL_4	Standard	S5	500	50	2.303	0.2039	0.5	1.053		526.69	526,6854 fmol/uL
sp|P68431|H31_HUMAN	K[Poy]STGGK[1Ac]APR	Matrix_HP_0,5_pmol_uL_5	Standard	S5	500	50	2.302	0.2039	0.5	1.053		526.44	526,4438 fmol/uL
sp|P68431|H31_HUMAN	K[Poy]STGGK[1Ac]APR	Matrix_HP_1,25pmol_uL_1	Standard	S6	1250	50	5.2798	0.2039	0.5	1.014	3.18	1267.9	1267,9026 fmol/uL
sp|P68431|H31_HUMAN	K[Poy]STGGK[1Ac]APR	Matrix_HP_1,25pmol_uL_2	Standard	S6	1250	50	5.102	0.2039	0.5	0.978		1222.7	1222,7378 fmol/uL
sp|P68431|H31_HUMAN	K[Poy]STGGK[1Ac]APR	Matrix_HP_1,25pmol_uL_3	Standard	S6	1250	50	4.9819	0.2039	0.5	0.954		1192.3	1192,2966 fmol/uL
sp|P68431|H31_HUMAN	K[Poy]STGGK[1Ac]APR	Matrix_HP_1,25pmol_uL_4	Standard	S6	1250	50	4.9074	0.2039	0.5	0.939		1173.4	1173,4261 fmol/uL
sp|P68431|H31_HUMAN	K[Poy]STGGK[1Ac]APR	Matrix_HP_1,25pmol_uL_5	Standard	S6	1250	50	4.9418	0.2039	0.5	0.946		1182.1	1182,1321 fmol/uL
sp|P68431|H31_HUMAN	K[Poy]STGGK[1Ac]APR	Matrix_HP_2,5pmol_uL_1	Standard	S7	2500	50	10.124	0.2039	0.5	1.01	1.57	2526	2526,0464 fmol/uL
sp|P68431|H31_HUMAN	K[Poy]STGGK[1Ac]APR	Matrix_HP_2,5pmol_uL_2	Standard	S7	2500	50	10.072	0.2039	0.5	1.005		2512.3	2512,2997 fmol/uL
sp|P68431|H31_HUMAN	K[Poy]STGGK[1Ac]APR	Matrix_HP_2,5pmol_uL_3	Standard	S7	2500	50	9.925	0.2039	0.5	0.989		2473.6	2473,6037 fmol/uL
sp|P68431|H31_HUMAN	K[Poy]STGGK[1Ac]APR	Matrix_HP_2,5pmol_uL_4	Standard	S7	2500	50	9.7946	0.2039	0.5	0.976		2439.2	2439,2216 fmol/uL
sp|P68431|H31_HUMAN	K[Poy]STGGK[1Ac]APR	Matrix_HP_2,5pmol_uL_5	Standard	S7	2500	50	9.8172	0.2039	0.5	0.978		2445.2	2445,1656 fmol/uL

## Sheet: Table S3
Table S3. LC-MS/MS method validation – transitions results.
Protein Name	Peptide Modified Sequence Three Letter Codes	Isotope Label Type	Precursor Charge	Precursor Mz	Product Charge	Product Mz	Fragment Ion	Matrix_blank_1 Total Area	Matrix_blank_1 Ratio To Standard	Matrix_blank_1 Area	Matrix_blank_1 Calculated Concentration	Matrix_blank_1 Replicate Name	Matrix_blank_2 Total Area	Matrix_blank_2 Ratio To Standard	Matrix_blank_2 Area	Matrix_blank_2 Calculated Concentration	Matrix_blank_2 Replicate Name	Matrix_blank_3 Total Area	Matrix_blank_3 Ratio To Standard	Matrix_blank_3 Area	Matrix_blank_3 Calculated Concentration	Matrix_blank_3 Replicate Name	Matrix_blank_4 Total Area	Matrix_blank_4 Ratio To Standard	Matrix_blank_4 Area	Matrix_blank_4 Calculated Concentration	Matrix_blank_4 Replicate Name	Matrix_blank_5 Total Area	Matrix_blank_5 Ratio To Standard	Matrix_blank_5 Area	Matrix_blank_5 Calculated Concentration	Matrix_blank_5 Replicate Name	Matrix_blank_6 Total Area	Matrix_blank_6 Ratio To Standard	Matrix_blank_6 Area	Matrix_blank_6 Calculated Concentration	Matrix_blank_6 Replicate Name	Matrix_blank_7 Total Area	Matrix_blank_7 Ratio To Standard	Matrix_blank_7 Area	Matrix_blank_7 Calculated Concentration	Matrix_blank_7 Replicate Name	Matrix_blank_8 Total Area	Matrix_blank_8 Ratio To Standard	Matrix_blank_8 Area	Matrix_blank_8 Calculated Concentration	Matrix_blank_8 Replicate Name	Matrix_blank_9 Total Area	Matrix_blank_9 Ratio To Standard
sp|P68431|H31_HUMAN	K[Poy]STGGK[Poy]APR	light	2	507.291	1	829.453	y8	48779132	0.0001	14533012	0.045416	Matrix_blank_1	32953334	0.0001	9926376	0.031539	Matrix_blank_2	25438438	0.0001	7446145	0.063771	Matrix_blank_3	21324056	0.0001	6365517	0.059575	Matrix_blank_4	19702766	0.0001	5810858	0.069957	Matrix_blank_5	18717122	0.0001	5502442	0.056685	Matrix_blank_6	21296602	0.0002	6323496	0.07856	Matrix_blank_7	20777682	0.0001	6204452	0.049272	Matrix_blank_8	20541600	0.0002
sp|P68431|H31_HUMAN	K[Poy]STGGK[Poy]APR	light	2	507.291	1	742.421	y7	48779132	0.0001	23942544	0.045416	Matrix_blank_1	32953334	0.0001	16016691	0.031539	Matrix_blank_2	25438438	0.0001	12579967	0.063771	Matrix_blank_3	21324056	0.0001	10381256	0.059575	Matrix_blank_4	19702766	0.0001	9676229	0.069957	Matrix_blank_5	18717122	0.0001	9183998	0.056685	Matrix_blank_6	21296602	0.0002	10460942	0.07856	Matrix_blank_7	20777682	0.0001	10180772	0.049272	Matrix_blank_8	20541600	0.0002
sp|P68431|H31_HUMAN	K[Poy]STGGK[Poy]APR	light	2	507.291	1	641.373	y6	48779132	0.0001	10303576	0.045416	Matrix_blank_1	32953334	0.0001	7010267	0.031539	Matrix_blank_2	25438438	0.0001	5412327	0.063771	Matrix_blank_3	21324056	0.0001	4577283	0.059575	Matrix_blank_4	19702766	0.0001	4215681	0.069957	Matrix_blank_5	18717122	0.0001	4030683	0.056685	Matrix_blank_6	21296602	0.0002	4512165	0.07856	Matrix_blank_7	20777682	0.0001	4392459	0.049272	Matrix_blank_8	20541600	0.0002
sp|P68431|H31_HUMAN	K[Poy]STGGK[Poy]APR	heavy	2	512.295	1	839.461	y8	4500	0.0001	1361	0.045416	Matrix_blank_1	2138	0.0001	929	0.031539	Matrix_blank_2	3256	0.0001	837	0.063771	Matrix_blank_3	2556	0.0001	792	0.059575	Matrix_blank_4	2758	0.0001	677	0.069957	Matrix_blank_5	2138	0.0001	835	0.056685	Matrix_blank_6	3334	0.0002	734	0.07856	Matrix_blank_7	2074	0.0001	446	0.049272	Matrix_blank_8	3206	0.0002
sp|P68431|H31_HUMAN	K[Poy]STGGK[Poy]APR	heavy	2	512.295	1	752.429	y7	4500	0.0001	1879	0.045416	Matrix_blank_1	2138	0.0001	972	0.031539	Matrix_blank_2	3256	0.0001	1047	0.063771	Matrix_blank_3	2556	0.0001	497	0.059575	Matrix_blank_4	2758	0.0001	749	0.069957	Matrix_blank_5	2138	0.0001	418	0.056685	Matrix_blank_6	3334	0.0002	972	0.07856	Matrix_blank_7	2074	0.0001	403	0.049272	Matrix_blank_8	3206	0.0002
sp|P68431|H31_HUMAN	K[Poy]STGGK[Poy]APR	heavy	2	512.295	1	651.381	y6	4500	0.0001	1260	0.045416	Matrix_blank_1	2138	0.0001	238	0.031539	Matrix_blank_2	3256	0.0001	1372	0.063771	Matrix_blank_3	2556	0.0001	1267	0.059575	Matrix_blank_4	2758	0.0001	1332	0.069957	Matrix_blank_5	2138	0.0001	886	0.056685	Matrix_blank_6	3334	0.0002	1627	0.07856	Matrix_blank_7	2074	0.0001	1224	0.049272	Matrix_blank_8	3206	0.0002
sp|P68431|H31_HUMAN	K[Poy]STGGK[1Ac]APR	light	2	500.283	1	815.437	y8	16568420	0.0007	5369637	0.10443	Matrix_blank_1	11328794	0.0009	3650221	0.13221	Matrix_blank_2	8546613	0.0009	2704680	0.12606	Matrix_blank_3	7370288	0.0009	2384814	0.12519	Matrix_blank_4	6610329	0.001	2087584	0.14901	Matrix_blank_5	6301131	0.001	2030886	0.14112	Matrix_blank_6	7190070	0.0012	2317555	0.16916	Matrix_blank_7	7062638	0.0011	2243018	0.16702	Matrix_blank_8	6936896	0.001
sp|P68431|H31_HUMAN	K[Poy]STGGK[1Ac]APR	light	2	500.283	1	728.405	y7	16568420	0.0007	8100429	0.10443	Matrix_blank_1	11328794	0.0009	5567903	0.13221	Matrix_blank_2	8546613	0.0009	4246392	0.12606	Matrix_blank_3	7370288	0.0009	3623926	0.12519	Matrix_blank_4	6610329	0.001	3294454	0.14901	Matrix_blank_5	6301131	0.001	3095492	0.14112	Matrix_blank_6	7190070	0.0012	3545709	0.16916	Matrix_blank_7	7062638	0.0011	3519829	0.16702	Matrix_blank_8	6936896	0.001
sp|P68431|H31_HUMAN	K[Poy]STGGK[1Ac]APR	light	2	500.283	1	627.357	y6	16568420	0.0007	3098354	0.10443	Matrix_blank_1	11328794	0.0009	2110670	0.13221	Matrix_blank_2	8546613	0.0009	1595542	0.12606	Matrix_blank_3	7370288	0.0009	1361548	0.12519	Matrix_blank_4	6610329	0.001	1228290	0.14901	Matrix_blank_5	6301131	0.001	1174753	0.14112	Matrix_blank_6	7190070	0.0012	1326806	0.16916	Matrix_blank_7	7062638	0.0011	1299791	0.16702	Matrix_blank_8	6936896	0.001
sp|P68431|H31_HUMAN	K[Poy]STGGK[1Ac]APR	heavy	2	505.287	1	825.445	y8	12151	0.0007	159	0.10443	Matrix_blank_1	10382	0.0009	1238	0.13221	Matrix_blank_2	7488	0.0009	763	0.12606	Matrix_blank_3	6415	0.0009	893	0.12519	Matrix_blank_4	6782	0.001	648	0.14901	Matrix_blank_5	6141	0.001	533	0.14112	Matrix_blank_6	8316	0.0012	821	0.16916	Matrix_blank_7	8071	0.0011	1030	0.16702	Matrix_blank_8	7162	0.001
sp|P68431|H31_HUMAN	K[Poy]STGGK[1Ac]APR	heavy	2	505.287	1	738.413	y7	12151	0.0007	419	0.10443	Matrix_blank_1	10382	0.0009	1656	0.13221	Matrix_blank_2	7488	0.0009	763	0.12606	Matrix_blank_3	6415	0.0009	871	0.12519	Matrix_blank_4	6782	0.001	878	0.14901	Matrix_blank_5	6141	0.001	634	0.14112	Matrix_blank_6	8316	0.0012	1080	0.16916	Matrix_blank_7	8071	0.0011	1130	0.16702	Matrix_blank_8	7162	0.001
sp|P68431|H31_HUMAN	K[Poy]STGGK[1Ac]APR	heavy	2	505.287	1	637.366	y6	12151	0.0007	11574	0.10443	Matrix_blank_1	10382	0.0009	7488	0.13221	Matrix_blank_2	7488	0.0009	5961	0.12606	Matrix_blank_3	6415	0.0009	4651	0.12519	Matrix_blank_4	6782	0.001	5256	0.14901	Matrix_blank_5	6141	0.001	4975	0.14112	Matrix_blank_6	8316	0.0012	6415	0.16916	Matrix_blank_7	8071	0.0011	5911	0.16702	Matrix_blank_8	7162	0.001
[truncated: 203 more columns]

## Sheet: Table S4
Table S4. The LC-MS/MS results for all investigated donors' CIC, CIM and MIM samples with absolute abundances of the endogenous K9[Poy]K14[Ac] and K9[Poy]K14[Poy] peptides.
Replicate	Condition	BioReplicate	Protein	Peptide Modified Sequence Three Letter Codes	RatioLightToHeavy	Internal Standard Concentration (fmol/uL)	light Isotope Label Type	light Best Retention Time	light Total Area	heavy Isotope Label Type	heavy Best Retention Time	heavy Total Area	Absolute Abundance (Abs) (fmol/uL)	Average absolute abundance (fmol/uL)	SD absolute abundance (fmol/uL)	% CV absolute abundance (%)
D160_histone_HP_CIC_1	CIC	CIC1	sp|P68431|H31_HUMAN	K[Poy]STGGK[Poy]APR	8.2763	50	light	3.62	32670258	heavy	3.61	3947459	413.815	416.102	3.17365	0.762709
D160_histone_HP_CIC_2	CIC	CIC2	sp|P68431|H31_HUMAN	K[Poy]STGGK[Poy]APR	8.2953	50	light	3.6	34131568	heavy	3.6	4114575	414.765
D160_histone_HP_CIC_3	CIC	CIC3	sp|P68431|H31_HUMAN	K[Poy]STGGK[Poy]APR	8.3945	50	light	3.6	34368240	heavy	3.59	4094157	419.725
D160_histone_HP_CIM_1	CIM	CIM1	sp|P68431|H31_HUMAN	K[Poy]STGGK[Poy]APR	12.8783	50	light	3.6	54957308	heavy	3.61	4267427	643.915	649.442	6.76788	1.04211
D160_histone_HP_CIM_2	CIM	CIM2	sp|P68431|H31_HUMAN	K[Poy]STGGK[Poy]APR	13.1398	50	light	3.61	55732520	heavy	3.6	4241505	656.99
D160_histone_HP_CIM_3	CIM	CIM3	sp|P68431|H31_HUMAN	K[Poy]STGGK[Poy]APR	12.9484	50	light	3.6	56566416	heavy	3.58	4368618	647.42
D160_histone_HP_MIM_1	MIM	MIM1	sp|P68431|H31_HUMAN	K[Poy]STGGK[Poy]APR	13.872	50	light	3.6	62037636	heavy	3.62	4472142	693.6	691.258	2.3035	0.333233
D160_histone_HP_MIM_2	MIM	MIM2	sp|P68431|H31_HUMAN	K[Poy]STGGK[Poy]APR	13.8236	50	light	3.61	61955952	heavy	3.6	4481904	691.18
D160_histone_HP_MIM_3	MIM	MIM3	sp|P68431|H31_HUMAN	K[Poy]STGGK[Poy]APR	13.7799	50	light	3.63	62946500	heavy	3.62	4567979	688.995
D164_histone_HP_CIC_1	CIC	CIC1	sp|P68431|H31_HUMAN	K[Poy]STGGK[Poy]APR	1.4224	50	light	3.65	6310529	heavy	3.64	4436475	71.12	73.2	1.98336	2.7095
D164_histone_HP_CIC_2	CIC	CIC2	sp|P68431|H31_HUMAN	K[Poy]STGGK[Poy]APR	1.4682	50	light	3.64	6221502	heavy	3.63	4237592	73.41
D164_histone_HP_CIC_3	CIC	CIC3	sp|P68431|H31_HUMAN	K[Poy]STGGK[Poy]APR	1.5014	50	light	3.62	6238950	heavy	3.61	4155385	75.07
D164_histone_HP_CIM_1	CIM	CIM1	sp|P68431|H31_HUMAN	K[Poy]STGGK[Poy]APR	1.7502	50	light	3.63	6799809	heavy	3.63	3885268	87.51	94.4767	6.04288	6.39616
D164_histone_HP_CIM_2	CIM	CIM2	sp|P68431|H31_HUMAN	K[Poy]STGGK[Poy]APR	1.966	50	light	3.65	6852131	heavy	3.63	3485390	98.3
D164_histone_HP_CIM_3	CIM	CIM3	sp|P68431|H31_HUMAN	K[Poy]STGGK[Poy]APR	1.9524	50	light	3.64	6969072	heavy	3.64	3569581	97.62
D164_histone_HP_MIM_1	MIM	MIM1	sp|P68431|H31_HUMAN	K[Poy]STGGK[Poy]APR	0.4457	50	light	3.58	2282842	heavy	3.56	5121611	22.285	22.4017	0.120139	0.536294
D164_histone_HP_MIM_2	MIM	MIM2	sp|P68431|H31_HUMAN	K[Poy]STGGK[Poy]APR	0.4505	50	light	3.55	2235403	heavy	3.55	4962173	22.525
D164_histone_HP_MIM_3	MIM	MIM3	sp|P68431|H31_HUMAN	K[Poy]STGGK[Poy]APR	0.4479	50	light	3.55	2241756	heavy	3.56	5004808	22.395
D222_histone_HP_CIC_1	CIC	CIC1	sp|P68431|H31_HUMAN	K[Poy]STGGK[Poy]APR	7.3637	50	light	3.63	20951694	heavy	3.61	2845286	368.185	371.183	3.21605	0.866433
D222_histone_HP_CIC_2	CIC	CIC2	sp|P68431|H31_HUMAN	K[Poy]STGGK[Poy]APR	7.4916	50	light	3.63	21410766	heavy	3.63	2857973	374.58
D222_histone_HP_CIC_3	CIC	CIC3	sp|P68431|H31_HUMAN	K[Poy]STGGK[Poy]APR	7.4157	50	light	3.63	21374346	heavy	3.62	2882306	370.785
D222_histone_HP_CIM_1	CIM	CIM1	sp|P68431|H31_HUMAN	K[Poy]STGGK[Poy]APR	8.5305	50	light	3.56	30109800	heavy	3.55	3529651	426.525	427.105	0.55886	0.130848
D222_histone_HP_CIM_2	CIM	CIM2	sp|P68431|H31_HUMAN	K[Poy]STGGK[Poy]APR	8.543	50	light	3.56	30330470	heavy	3.54	3550314	427.15
D222_histone_HP_CIM_3	CIM	CIM3	sp|P68431|H31_HUMAN	K[Poy]STGGK[Poy]APR	8.5528	50	light	3.56	30638546	heavy	3.57	3582293	427.64
D222_histone_HP_MIM_1	MIM	MIM1	sp|P68431|H31_HUMAN	K[Poy]STGGK[Poy]APR	5.6731	50	light	3.61	21341890	heavy	3.6	3761959	283.655	280.287	4.05903	1.44817
D222_histone_HP_MIM_2	MIM	MIM2	sp|P68431|H31_HUMAN	K[Poy]STGGK[Poy]APR	5.6285	50	light	3.61	21613884	heavy	3.61	3840102	281.425
D222_histone_HP_MIM_3	MIM	MIM3	sp|P68431|H31_HUMAN	K[Poy]STGGK[Poy]APR	5.5156	50	light	3.62	21795554	heavy	3.6	3951638	275.78
D406_histone_HP_CIC_1	CIC	CIC1	sp|P68431|H31_HUMAN	K[Poy]STGGK[Poy]APR	5.2599	50	light	3.66	16696650	heavy	3.64	3174310	262.995	261.297	3.59239	1.37483
D406_histone_HP_CIC_2	CIC	CIC2	sp|P68431|H31_HUMAN	K[Poy]STGGK[Poy]APR	5.2745	50	light	3.64	17300708	heavy	3.63	3280059	263.725
D406_histone_HP_CIC_3	CIC	CIC3	sp|P68431|H31_HUMAN	K[Poy]STGGK[Poy]APR	5.1434	50	light	3.66	13792275	heavy	3.65	2681571	257.17
D406_histone_HP_CIM_1	CIM	CIM1	sp|P68431|H31_HUMAN	K[Poy]STGGK[Poy]APR	4.7201	50	light	3.64	18539686	heavy	3.64	3927849	236.005	236.308	1.36551	0.57785
D406_histone_HP_CIM_2	CIM	CIM2	sp|P68431|H31_HUMAN	K[Poy]STGGK[Poy]APR	4.756	50	light	3.63	18650032	heavy	3.61	3921396	237.8
D406_histone_HP_CIM_3	CIM	CIM3	sp|P68431|H31_HUMAN	K[Poy]STGGK[Poy]APR	4.7024	50	light	3.63	18965172	heavy	3.63	4033093	235.12
D406_histone_HP_MIM_1	MIM	MIM1	sp|P68431|H31_HUMAN	K[Poy]STGGK[Poy]APR	3.3297	50	light	3.64	12715619	heavy	3.63	3818862	166.485	166.585	0.087178	0.0523324
D406_histone_HP_MIM_2	MIM	MIM2	sp|P68431|H31_HUMAN	K[Poy]STGGK[Poy]APR	3.3329	50	light	3.64	12864314	heavy	3.63	3859743	166.645
D406_histone_HP_MIM_3	MIM	MIM3	sp|P68431|H31_HUMAN	K[Poy]STGGK[Poy]APR	3.3325	50	light	3.36	12925750	heavy	3.35	3878716	166.625
D410_histone_HP_CIC_1	CIC	CIC1	sp|P68431|H31_HUMAN	K[Poy]STGGK[Poy]APR	22.5935	50	light	3.57	64606464	heavy	3.56	2859520	1129.67	1140.06	9.2255	0.80921
D410_histone_HP_CIC_2	CIC	CIC2	sp|P68431|H31_HUMAN	K[Poy]STGGK[Poy]APR	22.8643	50	light	3.55	65395100	heavy	3.56	2860141	1143.21
D410_histone_HP_CIC_3	CIC	CIC3	sp|P68431|H31_HUMAN	K[Poy]STGGK[Poy]APR	22.946	50	light	3.56	64947892	heavy	3.55	2830465	1147.3
D410_histone_HP_CIM_1	CIM	CIM1	sp|P68431|H31_HUMAN	K[Poy]STGGK[Poy]APR	20.7023	50	light	3.65	109431904	heavy	3.64	5285968	1035.12	1049.16	15.1021	1.43945
D410_histone_HP_CIM_2	CIM	CIM2	sp|P68431|H31_HUMAN	K[Poy]STGGK[Poy]APR	21.3027	50	light	3.66	74259968	heavy	3.66	3485945	1065.13
D410_histone_HP_CIM_3	CIM	CIM3	sp|P68431|H31_HUMAN	K[Poy]STGGK[Poy]APR	20.9448	50	light	3.66	62146376	heavy	3.66	2967147	1047.24
D410_histone_HP_MIM_1	MIM	MIM1	sp|P68431|H31_HUMAN	K[Poy]STGGK[Poy]APR	15.5843	50	light	3.69	72224320	heavy	3.68	4634442	779.215	774.39	15.3473	1.98186
D410_histone_HP_MIM_2	MIM	MIM2	sp|P68431|H31_HUMAN	K[Poy]STGGK[Poy]APR	15.1442	50	light	3.69	59170548	heavy	3.68	3907131	757.21
D410_histone_HP_MIM_3	MIM	MIM3	sp|P68431|H31_HUMAN	K[Poy]STGGK[Poy]APR	15.7349	50	light	3.69	55449640	heavy	3.69	3523995	786.745
D423_histone_HP_CIC_1	CIC	CIC1	sp|P68431|H31_HUMAN	K[Poy]STGGK[Poy]APR	11.2642	50	light	3.56	46379420	heavy	3.56	4117411	563.21	566.642	3.20597	0.565785
D423_histone_HP_CIC_2	CIC	CIC2	sp|P68431|H31_HUMAN	K[Poy]STGGK[Poy]APR	11.3912	50	light	3.57	46639128	heavy	3.55	4094328	569.56
D423_histone_HP_CIC_3	CIC	CIC3	sp|P68431|H31_HUMAN	K[Poy]STGGK[Poy]APR	11.3431	50	light	3.57	46274016	heavy	3.57	4079483	567.155
D423_histone_HP_CIM_1	CIM	CIM1	sp|P68431|H31_HUMAN	K[Poy]STGGK[Poy]APR	9.7322	50	light	3.58	41496552	heavy	3.58	4263838	486.61	478.532	7.17169	1.49869
D423_histone_HP_CIM_2	CIM	CIM2	sp|P68431|H31_HUMAN	K[Poy]STGGK[Poy]APR	9.4583	50	light	3.56	41285856	heavy	3.55	4365041	472.915
D423_histone_HP_CIM_3	CIM	CIM3	sp|P68431|H31_HUMAN	K[Poy]STGGK[Poy]APR	9.5214	50	light	3.57	41711000	heavy	3.57	4380768	476.07
D423_histone_HP_MIM_1	MIM	MIM1	sp|P68431|H31_HUMAN	K[Poy]STGGK[Poy]APR	9.9549	50	light	3.57	42481672	heavy	3.56	4267420	497.745	493.432	4.03476	0.817693
D423_histone_HP_MIM_2	MIM	MIM2	sp|P68431|H31_HUMAN	K[Poy]STGGK[Poy]APR	9.856	50	light	3.58	45109244	heavy	3.57	4576827	492.8
D423_histone_HP_MIM_3	MIM	MIM3	sp|P68431|H31_HUMAN	K[Poy]STGGK[Poy]APR	9.795	50	light	3.58	44988404	heavy	3.57	4593012	489.75
D160_histone_HP_CIC_1	CIC	CIC1	sp|P68431|H31_HUMAN	K[Poy]STGGK[1Ac]APR	2.6061	50	light	2.77	8580561	heavy	2.76	3292442	130.305	130.553	0.995996	0.762904
D160_histone_HP_CIC_2	CIC	CIC2	sp|P68431|H31_HUMAN	K[Poy]STGGK[1Ac]APR	2.5941	50	light	2.74	8620988	heavy	2.75	3323303	129.705
D160_histone_HP_CIC_3	CIC	CIC3	sp|P68431|H31_HUMAN	K[Poy]STGGK[1Ac]APR	2.633	50	light	2.73	8844929	heavy	2.74	3359259	131.65
D160_histone_HP_CIM_1	CIM	CIM1	sp|P68431|H31_HUMAN	K[Poy]STGGK[1Ac]APR	4.7626	50	light	2.74	15917348	heavy	2.74	3342145	238.13	235.353	2.78001	1.18121
D160_histone_HP_CIM_2	CIM	CIM2	sp|P68431|H31_HUMAN	K[Poy]STGGK[1Ac]APR	4.7072	50	light	2.74	15812149	heavy	2.74	3359160	235.36
D160_histone_HP_CIM_3	CIM	CIM3	sp|P68431|H31_HUMAN	K[Poy]STGGK[1Ac]APR	4.6514	50	light	2.75	16312989	heavy	2.73	3507119	232.57
D160_histone_HP_MIM_1	MIM	MIM1	sp|P68431|H31_HUMAN	K[Poy]STGGK[1Ac]APR	5.3625	50	light	2.76	19612356	heavy	2.75	3657314	268.125	274.092	6.01302	2.1938
D160_histone_HP_MIM_2	MIM	MIM2	sp|P68431|H31_HUMAN	K[Poy]STGGK[1Ac]APR	5.48	50	light	2.74	19994542	heavy	2.74	3648642	274
D160_histone_HP_MIM_3	MIM	MIM3	sp|P68431|H31_HUMAN	K[Poy]STGGK[1Ac]APR	5.603	50	light	2.76	20208212	heavy	2.75	3606665	280.15
D164_histone_HP_CIC_1	CIC	CIC1	sp|P68431|H31_HUMAN	K[Poy]STGGK[1Ac]APR	0.581	50	light	2.8	2045631	heavy	2.8	3521174	29.05	29.7817	0.704314	2.36493
D164_histone_HP_CIC_2	CIC	CIC2	sp|P68431|H31_HUMAN	K[Poy]STGGK[1Ac]APR	0.5968	50	light	2.76	2106400	heavy	2.76	3529560	29.84
D164_histone_HP_CIC_3	CIC	CIC3	sp|P68431|H31_HUMAN	K[Poy]STGGK[1Ac]APR	0.6091	50	light	2.77	2012712	heavy	2.77	3304177	30.455
D164_histone_HP_CIM_1	CIM	CIM1	sp|P68431|H31_HUMAN	K[Poy]STGGK[1Ac]APR	0.7185	50	light	2.78	2213479	heavy	2.77	3080843	35.925	37.3167	1.69899	4.55289
D164_histone_HP_CIM_2	CIM	CIM2	sp|P68431|H31_HUMAN	K[Poy]STGGK[1Ac]APR	0.7363	50	light	2.78	2187627	heavy	2.77	2971145	36.815
D164_histone_HP_CIM_3	CIM	CIM3	sp|P68431|H31_HUMAN	K[Poy]STGGK[1Ac]APR	0.7842	50	light	2.78	2257683	heavy	2.78	2878844	39.21
D164_histone_HP_MIM_1	MIM	MIM1	sp|P68431|H31_HUMAN	K[Poy]STGGK[1Ac]APR	0.2579	50	light	2.74	1068221	heavy	2.74	4142530	12.895	13.1283	0.26088	1.98715
D164_histone_HP_MIM_2	MIM	MIM2	sp|P68431|H31_HUMAN	K[Poy]STGGK[1Ac]APR	0.2616	50	light	2.74	1056867	heavy	2.73	4039245	13.08
D164_histone_HP_MIM_3	MIM	MIM3	sp|P68431|H31_HUMAN	K[Poy]STGGK[1Ac]APR	0.2682	50	light	2.73	1075865	heavy	2.74	4011289	13.41
D222_histone_HP_CIC_1	CIC	CIC1	sp|P68431|H31_HUMAN	K[Poy]STGGK[1Ac]APR	1.2297	50	light	2.77	3451233	heavy	2.78	2806619	61.485	63.06	1.46607	2.32489
D222_histone_HP_CIC_2	CIC	CIC2	sp|P68431|H31_HUMAN	K[Poy]STGGK[1Ac]APR	1.2662	50	light	2.77	3583511	heavy	2.76	2830197	63.31
D222_histone_HP_CIC_3	CIC	CIC3	sp|P68431|H31_HUMAN	K[Poy]STGGK[1Ac]APR	1.2877	50	light	2.77	3653192	heavy	2.77	2837011	64.385
D222_histone_HP_CIM_1	CIM	CIM1	sp|P68431|H31_HUMAN	K[Poy]STGGK[1Ac]APR	1.4298	50	light	2.73	5083082	heavy	2.7	3555075	71.49	71.5683	0.358968	0.501574
D222_histone_HP_CIM_2	CIM	CIM2	sp|P68431|H31_HUMAN	K[Poy]STGGK[1Ac]APR	1.4251	50	light	2.71	4984166	heavy	2.71	3497320	71.255
D222_histone_HP_CIM_3	CIM	CIM3	sp|P68431|H31_HUMAN	K[Poy]STGGK[1Ac]APR	1.4392	50	light	2.71	5120316	heavy	2.71	3557783	71.96
D222_histone_HP_MIM_1	MIM	MIM1	sp|P68431|H31_HUMAN	K[Poy]STGGK[1Ac]APR	0.6387	50	light	2.75	2414780	heavy	2.75	3781065	31.935	32	0.0676387	0.211371
D222_histone_HP_MIM_2	MIM	MIM2	sp|P68431|H31_HUMAN	K[Poy]STGGK[1Ac]APR	0.6399	50	light	2.76	2386768	heavy	2.76	3730015	31.995
D222_histone_HP_MIM_3	MIM	MIM3	sp|P68431|H31_HUMAN	K[Poy]STGGK[1Ac]APR	0.6414	50	light	2.76	2414564	heavy	2.76	3764447	32.07
D406_histone_HP_CIC_1	CIC	CIC1	sp|P68431|H31_HUMAN	K[Poy]STGGK[1Ac]APR	0.4208	50	light	2.78	1309958	heavy	2.77	3112657	21.04	21.1767	0.165025	0.779279
D406_histone_HP_CIC_2	CIC	CIC2	sp|P68431|H31_HUMAN	K[Poy]STGGK[1Ac]APR	0.4226	50	light	2.79	1331659	heavy	2.77	3150950	21.13
D406_histone_HP_CIC_3	CIC	CIC3	sp|P68431|H31_HUMAN	K[Poy]STGGK[1Ac]APR	0.4272	50	light	2.79	1067183	heavy	2.79	2497861	21.36
D406_histone_HP_CIM_1	CIM	CIM1	sp|P68431|H31_HUMAN	K[Poy]STGGK[1Ac]APR	0.4107	50	light	2.79	1578904	heavy	2.77	3844589	20.535	20.4333	0.120658	0.590496
D406_histone_HP_CIM_2	CIM	CIM2	sp|P68431|H31_HUMAN	K[Poy]STGGK[1Ac]APR	0.406	50	light	2.77	1579156	heavy	2.76	3889700	20.3
D406_histone_HP_CIM_3	CIM	CIM3	sp|P68431|H31_HUMAN	K[Poy]STGGK[1Ac]APR	0.4093	50	light	2.77	1524005	heavy	2.77	3723520	20.465
D406_histone_HP_MIM_1	MIM	MIM1	sp|P68431|H31_HUMAN	K[Poy]STGGK[1Ac]APR	0.2467	50	light	2.76	904246	heavy	2.76	3665474	12.335	12.37	0.102103	0.825407
D406_histone_HP_MIM_2	MIM	MIM2	sp|P68431|H31_HUMAN	K[Poy]STGGK[1Ac]APR	0.2497	50	light	2.76	912857	heavy	2.77	3656472	12.485
D406_histone_HP_MIM_3	MIM	MIM3	sp|P68431|H31_HUMAN	K[Poy]STGGK[1Ac]APR	0.2458	50	light	2.52	911013	heavy	2.5	3706630	12.29
D410_histone_HP_CIC_1	CIC	CIC1	sp|P68431|H31_HUMAN	K[Poy]STGGK[1Ac]APR	5.5872	50	light	2.71	15888085	heavy	2.71	2843641	279.36	276.85	2.18863	0.790547
D410_histone_HP_CIC_2	CIC	CIC2	sp|P68431|H31_HUMAN	K[Poy]STGGK[1Ac]APR	5.517	50	light	2.71	15704530	heavy	2.7	2846560	275.85
D410_histone_HP_CIC_3	CIC	CIC3	sp|P68431|H31_HUMAN	K[Poy]STGGK[1Ac]APR	5.5068	50	light	2.7	15787266	heavy	2.71	2866882	275.34
D410_histone_HP_CIM_1	CIM	CIM1	sp|P68431|H31_HUMAN	K[Poy]STGGK[1Ac]APR	4.4101	50	light	2.8	21698950	heavy	2.79	4920280	220.505	222.187	1.56669	0.705122
D410_histone_HP_CIM_2	CIM	CIM2	sp|P68431|H31_HUMAN	K[Poy]STGGK[1Ac]APR	4.449	50	light	2.8	14914790	heavy	2.79	3352369	222.45
D410_histone_HP_CIM_3	CIM	CIM3	sp|P68431|H31_HUMAN	K[Poy]STGGK[1Ac]APR	4.4721	50	light	2.8	12394410	heavy	2.79	2771507	223.605
D410_histone_HP_MIM_1	MIM	MIM1	sp|P68431|H31_HUMAN	K[Poy]STGGK[1Ac]APR	2.6195	50	light	2.83	11541650	heavy	2.8	4406071	130.975	131.815	1.19654	0.907739
D410_histone_HP_MIM_2	MIM	MIM2	sp|P68431|H31_HUMAN	K[Poy]STGGK[1Ac]APR	2.6257	50	light	2.81	9715579	heavy	2.82	3700134	131.285
D410_histone_HP_MIM_3	MIM	MIM3	sp|P68431|H31_HUMAN	K[Poy]STGGK[1Ac]APR	2.6637	50	light	2.81	8794648	heavy	2.81	3301714	133.185
D423_histone_HP_CIC_1	CIC	CIC1	sp|P68431|H31_HUMAN	K[Poy]STGGK[1Ac]APR	3.3762	50	light	2.73	11735743	heavy	2.72	3475976	168.81	169.543	1.98437	1.17042
D423_histone_HP_CIC_2	CIC	CIC2	sp|P68431|H31_HUMAN	K[Poy]STGGK[1Ac]APR	3.3606	50	light	2.73	11715082	heavy	2.72	3485989	168.03
D423_histone_HP_CIC_3	CIC	CIC3	sp|P68431|H31_HUMAN	K[Poy]STGGK[1Ac]APR	3.4358	50	light	2.74	11599293	heavy	2.73	3375977	171.79
D423_histone_HP_CIM_1	CIM	CIM1	sp|P68431|H31_HUMAN	K[Poy]STGGK[1Ac]APR	3.144	50	light	2.75	11516664	heavy	2.74	3663118	157.2	158.682	1.8571	1.17033
D423_histone_HP_CIM_2	CIM	CIM2	sp|P68431|H31_HUMAN	K[Poy]STGGK[1Ac]APR	3.1616	50	light	2.73	11771773	heavy	2.73	3723363	158.08
D423_histone_HP_CIM_3	CIM	CIM3	sp|P68431|H31_HUMAN	K[Poy]STGGK[1Ac]APR	3.2153	50	light	2.73	11636370	heavy	2.73	3619086	160.765
D423_histone_HP_MIM_1	MIM	MIM1	sp|P68431|H31_HUMAN	K[Poy]STGGK[1Ac]APR	4.0878	50	light	2.69	14306266	heavy	2.68	3499709	204.39	206.257	4.51437	2.18872
D423_histone_HP_MIM_2	MIM	MIM2	sp|P68431|H31_HUMAN	K[Poy]STGGK[1Ac]APR	4.0595	50	light	2.72	15301221	heavy	2.71	3769231	202.975
D423_histone_HP_MIM_3	MIM	MIM3	sp|P68431|H31_HUMAN	K[Poy]STGGK[1Ac]APR	4.2281	50	light	2.74	15387374	heavy	2.74	3639319	211.405
D160_QC	QC	QC1	sp|P68431|H31_HUMAN	K[Poy]STGGK[Poy]APR	2.0651	50	light	3.7	36803876	heavy	3.69	17821684	103.255	103.248	1.29954	1.25867
D164_QC	QC	QC2	sp|P68431|H31_HUMAN	K[Poy]STGGK[Poy]APR	2.0831	50	light	3.65	34857500	heavy	3.65	16733102	104.155
D222_QC	QC	QC3	sp|P68431|H31_HUMAN	K[Poy]STGGK[Poy]APR	2.0746	50	light	3.67	34770020	heavy	3.67	16759790	103.73
D406_QC	QC	QC4	sp|P68431|H31_HUMAN	K[Poy]STGGK[Poy]APR	2.075	50	light	3.72	37200512	heavy	3.71	17927580	103.75
D410_QC	QC	QC5	sp|P68431|H31_HUMAN	K[Poy]STGGK[Poy]APR	2.0133	50	light	3.79	50987600	heavy	3.77	25324814	100.665
D423_QC	QC	QC6	sp|P68431|H31_HUMAN	K[Poy]STGGK[Poy]APR	2.0786	50	light	3.73	36094156	heavy	3.72	17364524	103.93
D160_QC	QC	QC1	sp|P68431|H31_HUMAN	K[Poy]STGGK[1Ac]APR	0.6735	50	light	2.84	11092002	heavy	2.83	16470334	33.675	33.655	0.235606	0.700061
D164_QC	QC	QC2	sp|P68431|H31_HUMAN	K[Poy]STGGK[1Ac]APR	0.6795	50	light	2.82	13526901	heavy	2.82	19906384	33.975
D222_QC	QC	QC3	sp|P68431|H31_HUMAN	K[Poy]STGGK[1Ac]APR	0.6754	50	light	2.83	10561150	heavy	2.83	15637508	33.77
D406_QC	QC	QC4	sp|P68431|H31_HUMAN	K[Poy]STGGK[1Ac]APR	0.675	50	light	2.86	11028101	heavy	2.85	16339096	33.75
D410_QC	QC	QC5	sp|P68431|H31_HUMAN	K[Poy]STGGK[1Ac]APR	0.6681	50	light	2.93	20936610	heavy	2.92	31339340	33.405
D423_QC	QC	QC6	sp|P68431|H31_HUMAN	K[Poy]STGGK[1Ac]APR	0.6671	50	light	2.86	10851551	heavy	2.85	16265562	33.355

## Sheet: Table S5
Table S5. MRM transition ratios for standard dilutions and donors' samples.
	Standard dilutions (0.5-2500 fmol/uL) and QC (12.5 fmol/uL)												Donors' CIC, CIM and MIM samples
MRM ratio	MRM1/MRM2	MRM1/MRM3	MRM2/MRM3	MRM4/MRM5	MRM4/MRM6	MRM5/MRM6	MRMN7/MRM8	MRM7/MRM9	MRM8/MRM9	MRM10/MRM11	MRM10/MRM12	MRM11/MRM12	MRM1/MRM2	MRM1/MRM3	MRM2/MRM3	MRM4/MRM5	MRM4/MRM6	MRM5/MRM6	MRMN7/MRM8	MRM7/MRM9	MRM8/MRM9	MRM10/MRM11	MRM10/MRM12	MRM11/MRM12
Mean MRM ratio	1.53994	2.65216	1.72247	1.49701	2.20416	1.48141	1.63483	2.28056	1.39512	1.53382	2.00024	1.30945	1.56151	2.5122	1.60929	1.4894	2.42307	1.6273	1.65382	2.15617	1.30556	1.52549	2.04759	1.34253
SD MRM ratio	0.0240404	0.0433852	0.0291546	0.133839	0.472994	0.318596	0.0263663	0.0370274	0.0197967	0.0986253	0.152845	0.12691	0.0350775	0.0718494	0.0481237	0.0340625	0.0653132	0.04401	0.0561375	0.0568728	0.064476	0.0314767	0.0414915	0.0267702
%CV MRM ratio [%]	1.56113	1.63584	1.6926	8.94044	21.4591	21.5062	1.61279	1.62361	1.419	6.43006	7.64133	9.69183	2.24638	2.86002	2.99038	2.28699	2.69547	2.70448	3.39442	2.63767	4.93856	2.06338	2.02635	1.99401
%CV - coefficient of variation
SD - standard deviation

## Sheet: Table S6
Table S6. Stoichiometry of H3K14[Ac] in donors' CIC, CIM and MIM samples
Donor	Replicate	Stoichiomnetry K14[Ac]/K14[Poy]+K14[Ac] (%)	Average stoichiometry of K14[Ac]/K14[Poy]+K14[Ac] (%)	Standard deviation (SD) of average stoichiometry of K14[Ac]/K14[Poy]+K14[Ac] (%)	Coefficient of variation (%CV) of average stoichiometry of K14[Ac]/K14[Poy]+K14[Ac] (%)
D160	D160_histone_HP_CIC_1	23.9478	23.8823	0.0629824	0.26
	D160_histone_HP_CIC_2	23.8222
	D160_histone_HP_CIC_3	23.8767
	D160_histone_HP_CIM_1	26.9975	26.6005	0.344838	1.3
	D160_histone_HP_CIM_2	26.3753
	D160_histone_HP_CIM_3	26.4287
	D160_histone_HP_MIM_1	27.8796	28.3917	0.513673	1.81
	D160_histone_HP_MIM_2	28.3885
	D160_histone_HP_MIM_3	28.9069
D164	D164_histone_HP_CIC_1	29.0007	28.9206	0.0722068	0.25
	D164_histone_HP_CIC_2	28.9007
	D164_histone_HP_CIC_3	28.8605
	D164_histone_HP_CIM_1	29.1044	28.3358	0.96912	3.42
	D164_histone_HP_CIM_2	27.2472
	D164_histone_HP_CIM_3	28.656
	D164_histone_HP_MIM_1	36.6543	36.9479	0.439257	1.19
	D164_histone_HP_MIM_2	36.7364
	D164_histone_HP_MIM_3	37.4529
D222	D222_histone_HP_CIC_1	14.3098	14.5211	0.248845	1.71
	D222_histone_HP_CIC_2	14.458
	D222_histone_HP_CIC_3	14.7954
	D222_histone_HP_CIM_1	14.355	14.3517	0.0535339	0.37
	D222_histone_HP_CIM_2	14.2966
	D222_histone_HP_CIM_3	14.4035
	D222_histone_HP_MIM_1	10.1191	10.2483	0.153096	1.49
	D222_histone_HP_MIM_2	10.2083
	D222_histone_HP_MIM_3	10.4174
D406	D406_histone_HP_CIC_1	7.40754	7.49806	0.147983	1.97
	D406_histone_HP_CIC_2	7.41781
	D406_histone_HP_CIC_3	7.66883
	D406_histone_HP_CIM_1	8.0046	7.95896	0.0812382	1.02
	D406_histone_HP_CIM_2	7.86517
	D406_histone_HP_CIM_3	8.00712
	D406_histone_HP_MIM_1	6.898	6.91233	0.0518152	0.75
	D406_histone_HP_MIM_2	6.9698
	D406_histone_HP_MIM_3	6.86918
D410	D410_histone_HP_CIC_1	19.8263	19.5398	0.251749	1.29
	D410_histone_HP_CIC_2	19.4389
	D410_histone_HP_CIC_3	19.3542
	D410_histone_HP_CIM_1	17.5614	17.4777	0.174984	1
	D410_histone_HP_CIM_2	17.2765
	D410_histone_HP_CIM_3	17.595
	D410_histone_HP_MIM_1	14.3899	14.5479	0.202463	1.29
	D410_histone_HP_MIM_2	14.7761
	D410_histone_HP_MIM_3	14.4777
D423	D423_histone_HP_CIC_1	23.0608	23.0299	0.235059	1.02
	D423_histone_HP_CIC_2	22.7809
	D423_histone_HP_CIC_3	23.248
	D423_histone_HP_CIM_1	24.4171	24.9047	0.432975	1.74
	D423_histone_HP_CIM_2	25.0525
	D423_histone_HP_CIM_3	25.2444
	D423_histone_HP_MIM_1	29.1098	29.4778	0.583862	1.98
	D423_histone_HP_MIM_2	29.1725
	D423_histone_HP_MIM_3	30.151
QCs	D160_QC	24.5929	24.5845	0.197697	0.8
	D164_QC	24.5964
	D222_QC	24.56
	D406_QC	24.5455
	D410_QC	24.9161
	D423_QC	24.2962
All donors	CIC	n/a	19.5653	7.14595	36.5236
	CIM		19.9382	7.52871	37.7602
	MIM		21.0876	11.4048	54.0831
